# Supplementary material for: Draft genome sequence data of Paenibacillus Polymyxa strain TH2H2, isolated from a tomato flower in Korea
Source: Data Brief. 2020 Jun 10;31:105824. doi: 10.1016/j.dib.2020.105824 (PMC7305405; doi:10.1016/j.dib.2020.105824)
Supplement: Supplementary file 2 [file mmc2.xlsx]

## Sheet: Sheet1
Contig	Cluster	Type	From	To	Most similar known cluster	similarity (%)	MIBiG BGC-ID
1	Cluster 1	Nrps	44628	96346	Fusaricidin_biosynthetic_gene_cluster	100	BGC0001152_c1
10	Cluster 2	Transatpks-Nrps	101175	177263	Paenilarvins_biosynthetic_gene_cluster	50	BGC0000402_c1
10	Cluster 3	Bacteriocin	294689	304925	-	-	-
10	Cluster 4	Transatpks-Nrps	343149	443124	-	-	-
10	Cluster 5	Lassopeptide	478335	502402	Paeninodin_biosynthetic_gene_cluster	40	BGC0001356_c1
10	Cluster 6	Lantipeptide	799195	826204	Mersacidin_biosynthetic_gene_cluster	20	BGC0000527_c1
12	Cluster 7	Transatpks-Nrps	66918	145818	Anthracimycin_biosynthetic_gene_cluster	22	BGC0001301_c1
13	Cluster 8	Other	245630	289325	-	-	-
15	Cluster 9	Nrps	30608	54317	Tridecaptin_biosynthetic_gene_cluster	100	BGC0000449_c1
20	Cluster 10	Other	1	2398	-		-
21	Cluster 11	Other	1	2398	-		-
23	Cluster 12	Nrps	1	5539	-		-
24	Cluster 13	Nrps	1	5515	-		-
26	Cluster 14	Nrps	1	1432	-		-
30	Cluster 15	Other	1	1719	-		-
31	Cluster 16	Nrps	1	4998	-		-
32	Cluster 17	Nrps	1	4998	-		-
34	Cluster 18	Nrps	1	1662	-		-
35	Cluster 19	Nrps	1	1662	-		-
37	Cluster 20	Nrps	1	1688	-		-
38	Cluster 21	Nrps	1	1658	-		-
40	Cluster 22	Nrps	1	4933	-		-
41	Cluster 23	Nrps	1	4933	-		-
42	Cluster 24	Nrps	1	3452	-		-
43	Cluster 25	Nrps	1	3865	-		-
44	Cluster 26	Nrps	1	3862	-		-
47	Cluster 27	Nrps	1	32829	Paenibacterin_biosynthetic_gene_cluster	60	BGC0000400_c1
48	Cluster 28	Nrps	57659	82719	-		-
49	Cluster 29	Nrps	1	21951	Bacillomycin_biosynthetic_gene_cluster	30	BGC0001090_c1
57	Cluster 30	Transatpks	411031	466974	Misakinolide_biosynthetic_gene_cluster	8	BGC0001186_c1
58	Cluster 31	Transatpks-Otherks-Nrps	1	41745	Mupirocin_biosynthetic_gene_cluster	16	BGC0000182_c1
58	Cluster 32	Lantipeptide	270644	301419	Paenicidin_B_biosynthetic_gene_cluster	57	BGC0000542_c1
86	Cluster 33	Nrps	199884	222872	-		-
89	Cluster 34	Nrps	1	1901	-		-
91	Cluster 35	Nrps	1	21566	Polymyxin_biosynthetic_gene_cluster	100	BGC0000408_c1
92	Cluster 36	Nrps	1	26752	-	33	-
103	Cluster 37	Lantipeptide	20634	45182	S-layer_glycan_biosynthetic_gene_cluster		BGC0000796_c1
