# Supplementary material for: Draft genome sequence data of Paenibacillus Polymyxa strain TH2H2, isolated from a tomato flower in Korea
Source: Data Brief. 2020 Jun 10;31:105824. doi: 10.1016/j.dib.2020.105824 (PMC7305405; doi:10.1016/j.dib.2020.105824)
Supplement: Supplementary file 3 [file mmc3.xml]

<?xml version="1.0" encoding="utf-8" standalone="no"?>
<data>
  <datasets>
    <author>kwak@gnu.ac.kr</author>
    <type>0</type>
    <dataset>
      <value>4</value>
      <reason>Data will be made available on request</reason>
      <comments />
    </dataset>
  </datasets>
</data>
